# Supplementary material for: Pre-Procedural Lumbar Neuraxial Ultrasound—A Systematic Review of Randomized Controlled Trials and Meta-Analysis
Source: Healthcare (Basel). 2021 Apr 17;9(4):479. doi: 10.3390/healthcare9040479 (PMC8072649; doi:10.3390/healthcare9040479)
Supplement: Supplementary file 1 [file healthcare-09-00479-s001.zip]

Archive with 1 entries (1 files):
- healthcare-1161603-supplementary.pdf
